# Supplementary material for: Blended teaching of medical ethics during COVID-19: practice and reflection
Source: BMC Med Educ. 2022 May 11;22:361. doi: 10.1186/s12909-022-03431-6 (PMC9094735; doi:10.1186/s12909-022-03431-6)
Supplement: Supplementary file 4 — Additional file 4. [file 12909_2022_3431_MOESM4_ESM.xlsx]

## Sheet: original interview transcript
Table: Transcript of the Semi-structured Interview
Question Participant	1.The Medical Ethics teaching resources include digital resources in a variety of formats such as short videos of key concepts, case studies, test practice questions, and discussion topics. What do you think of these teaching resources? Can you give us an example?	2.The well-organized nature of the teaching content enables you to grasp the course syllabus as a whole, by integrating information from the online course lecture videos and supporting digital learning resources organically, and observing the key and difficult points. What do you think about the organization of the Medical Ethics teaching content in this round? Does it meet the above requirements…	3.Do teachers pay sufficient attention to stimulating student participation during lectures? Do they involve students in explaining and commenting on cases as they go along? Does it contribute to student-teacher interactions? Is the teaching method student-centered? Can you illustrate this with examples from your own learning experiences?	4.After the lecture, do you notice any improvement in your competencies in skills such as critical and reflective thinking at the ethical level, the ability to synthesize and apply, the ability to analyze ethically, or other higher-order skills (please state)?	5.The course assessment method uses a combination of formative and summative assessments, do you think this method accurately reflects the ability of students? Is it fair and reasonable?	6.What do you think are the differences between the teaching you received in this course and traditional classroom teaching you experienced previously? What are the advantages and disadvantages?	7.Does the course achieve the fundamental objective of "building humanistic value"? Has it influenced your present and future development? Please expand on your answer by explaining your feelings.	8.Do you foresee any other issues with blended teaching using online resources? Can you suggest any improvements to the delivery of the course?
P1	Case explanation and analysis of the teacher's live class. There don't seem to be any particularly unique resources, the online courses seem to basically include these modules.	It was fine. The course videos are rather rushed, and there is no way to fully understand the lessons by myself in this time, so I feel that it is better to have offline classes where the teacher speaks more intuitively, or where the class is a little more interactive. We can distinguish between important and difficult points.	Yes, there is. When explaining the cases the teacher will say that if you have questions you can always ask them and discuss with them, and then the teacher usually will show you the answers, which will help us more than asking the teacher after class. The teacher is more inclined to let the students think about it.	There must be some, but not too much depth. The view of the case will be a combination of ethical and legal issues, whereas previously the way of thinking about the issue was flatter. An example is the issue of organ transplantation at the time of the group case report. An 18-year-old boy with an intellectual disability had relatives in his family who wanted to use his organs for transplantation.…	Quite reasonable. Could be.	With today's teaching methods, it is possible to look back at the video of the knowledge points that you did not understand before in a targeted manner during the teacher's lecture. However, in the pre-study stage of a traditional classroom it can be rather general, and most of what the teacher says in class makes you feel like the first time to learn , without focus.	It's OK. I don't think I have any deeper insights now. It is because I have not yet entered the clinic. In the future, I may have a more dialectical view of clinical issues, which should guide me in my clinical practice.	So far, no. it went quite smoothly But I still think offline courses are better because the offline classroom experience is better and the memory points are a bit stronger.
P2	Test questions interspersed throughout the video. Students will be reminded to stop in the middle stage to help them focus attention on the video learning.	It was fine. The online course lecture videos have too little knowledge compared to the book. Feels like the course focuses on doctor-patient communication as it is more clinical. The difficulty lies in the dilemma cases for which no clear answers can be given. For example, decisions on doctors' behaviour that are not regulated by law for the time being.	Yes, there is. The teacher asks the students if they have any comments during the live classes. And in the final case discussion course, we are basically discussing all the time.	Yes. For example, in the case of intraoperative patient informed consent, it used to be thought that as long as there was a pre-operative signature, if there was an unforeseen circumstance in the operation that might require an extension of the operation, if there was a curable option one would simply choose to do that. But now one would consider whether this added operation would have an impact …	Available.	Course videos can be played back. Traditional classes only have the teacher's courseware for us to watch, and the knowledge content is not sufficiently detailed. There is also the fact that it is easier to communicate in live class. In a traditional classroom, you need to raise your hand and speak one by one, and it takes longer. Online live courses are relatively free to speak.	It can be. It will be more helpful in the humanities piece. It is reflected in a kind of critical thinking. For example, the one case where the operation needs to be extended intraoperatively might be more considerate of the patient's rights.	The course video feels like it will be slightly easier, shorter and probably not covered in enough depth.
P3	In fact, it feels like the way of other classes . It is more meaningful that the teacher is discussing some key and difficult problems. There are also case discussion classes, which are quite impressive.	I feel that there is still something there, because from the beginning it feels more systematic to talk about some ideas and theories, and then specific problems and analysis, and overall it can still solve the problems that may be encountered in real life. However, it may be necessary to combine with the textbook, and some specific knowledge points still need to be added through the textbook. Th…	In fact, I am just speaking personally, I basically didn't answer the questions usually, the main thing is to listen. But we all think, and maybe for those students who are more active in speaking they may be able to express themselves. The effect of the interaction felt similar to offline. If we look at it in terms of time, basically the teacher is still the centre. Because the course may be tig…	There should be. There is an exercise in thinking for yourself in terms of issues. One does not judge right and wrong based on one's subjective experience, one thinks about the theoretical basis, such as the application of consequentialism, etc. For example, for AIDS patients, many people still want to stay away. This is why I was more concerned about the protection of the privacy of AIDS patient…	It should be largely reasonable to suit most people, and I think it still fits rather well. But the scores don't feel so transparent, people only know one final mark, they don't know the percentage of each part and they don't know which module is lacking.	Probably more freedom in terms of time. The freedom to look back at points of knowledge as you choose.	The scope of strengthen moral education and cultivate people is relatively broad. Ethical issues may only be a small module in the development of ethics. I was impressed by the Medical Ethics Committee and the doctor-patient relationship. In the future, the attitude and approach to patients may be more comprehensive, and the psychological and spiritual aspects of patients will also be considered.…	Some of the live classes are at random times and some are fixed, which may be personally demanding in terms of scheduling and some times are more inconvenient.
P4	The videos of the recorded lessons are more impressive. Because there are some cases in it, after explaining the knowledge, I will study that case again. Then the teacher would go over it again during the live class.	I thought it was quite good and felt that all aspects, topical social issues and medical aspects were more comprehensive. The teacher starts the class by explaining what needs to be mastered and what just needs to be understood.	Yes. We would also be asked to analyse the case ourselves too and then make a PowerPoint presentation to explain it. After listening to our students' presentations, the teacher will have a commentary at the end. When the teacher is explaining the case, there is an opportunity for the students to participate in it and comment on it while explaining. There is facilitated interaction. Teaching resou…	Yes. Before I studied ethics, I might not necessarily choose the most correct approach when I saw these cases, but after studying, I would at least use some principles to apply to these cases and analyse what is the most appropriate approach from all aspects. For example, the case of the hysterectomy of a mentally handicapped patient at the Nantong Welfare Institution. This was because it would h…	It's reasonable because I didn't know about this kind of assessment until I was at university. Because before it was the final paper that was the final grade. This kind of assessment allows us to study with a purpose and direction, instead of memorising the material at the end of the year. I think it also tests the students' ability to think with each other, communicate and work together as a tea…	The class is actually quite interactive, but it will be less than the PBL class. The traditional class is more inclined to offline, whereas the online class emphasises more student's autonomy.	I think it's OK for me at least. Thinking about ethical issues from multiple perspectives means that you are not so easily swayed by emotions and then when you have this dilemma, you can also seek help from the Medical Ethics Committee rather than making an impulsive decision on your own.	Due to the pandemic, classes are being taught online. Meanwhile, because of this course contains some live classes, so I think it is possible that compared to some other classes or learning will be more intuitive, and then also we feel that it may be more serious. In terms of study resources can be in a clear point. At first I was not sure which book is the textbook, and then I knew that the exam…
P5	I think it's good to talk about knowledge points in short video class, because it saves the time for teachers to talk about rigid knowledge points in class, and then more time can be left for case analysis, which will make me feel more impressed.	It should be said that it is very possible. In fact, The distinction of the key and difficult concepts, I think seems to be a little inadequate on video. The teacher talks more about those in class, or mentions them or uses them in cases. I think they are probably what are called the key and difficult points.	Actually, there is. In the case of a case, the teacher will guide us to think first, and then he will explain. For example, what ethical principles are involved in this case, or if you are a doctor, what should you do to meet up with the ethical requirements? And then ask the students to answer. Because now during the epidemic, I feel that there seems to be less communication between my classmate…	Of course there is. After studying ethics, I know that some things can't be done, or how to deal with some situations is more appropriate. For example, in a case, the director of a welfare home asked for a hysterectomy for a woman with IQ disorder. Would you like to have this operation or not? This is definitely not something that can be done. This situation is not the indication of hysterectomy,…	I think it's actually quite good. But there is a group paper report in the process assessment. Because this is done by a group, there are always someone who are lazy in the process of the group task or not very involved in the process. But if other students want to get high marks, they have to do a little more .	Because classroom teaching pays more attention to this knowledge point. There are few cases mentioned, and then the impression is actually not so deep. It is mainly that the application of rich cases in our classroom may be more prominent. In addition, there is mainly such a process of replaying knowledge points online.	I think ethics has definitely helped me improve a lot, but I think " strengthen moral education and cultivate people"is too far away.In fact I still worry about entering the clinical workforce, whether I can cope with the situation. But now I know that I can request an opinion from the hospital's ethics committee immediately whenever I feel that I cannot handle the case by myself.	Because it's the suspension period of the epidemic, my intuitive experience is that every time I take an online video class, I take some notes, such as typing a word document. There is no corresponding PPT in this part, so I feel it's a bit difficult to learn, but in the end, it seems that it's not much different from the teacher's PPT. In addition, I don't know if other students have read the kn…
P6	I think the live class is profound, because in fact, I think many teachers will find it a little troublesome and so on. This means that we can ask questions directly to the teacher during class. If there are any questions, it will be more convenient to communicate with each other. In addition, you can ask questions in the QQ group, and the teacher answers questions in a timely manner.	I think I will have a better concept of medical ethics as a whole, and every lesson is relatively clear. I think so, because our courses are a complete set, but because it may not be necessary to learn all the courses in the syllabus of our major, then the teacher said which courses are required, and then the rest of the courses are expanded, and the teachers who focus on mastering them have clea…	Yes, during the live class, the teacher would stop and ask us what problems we have. When everyone has finished asking questions and he has finished answering them, he will continue to move on. I think in this way the learning memory will be deeper. Because some students will help you ask the questions you want to ask. In this way, although you don't ask, you will remember more deeply in the proc…	I was deeply impressed with communicating with patients. The teacher emphasized that when we were explaining the operation plan to patients, the last sentence was to ask patients. Did we make it clear, instead of asking patients? Did you understand? Because if you ask the patient if you understand anything, he will actually substitute himself, and he feels that what I don't seem to understand is …	I think it's OK, because students can pay more attention to their usual homework instead of dealing with it. For example, if we write a case study, I think it will help us a lot if it is written down carefully. Only by listening to the video carefully can we get a better score in the regular quizzes.	Because I think the form of live class is actually very close to our offline mode, I don't feel that the effects of these two learning forms are different. However, recording and broadcasting also has the advantages, some students didn't hear something clearly, and then they were too embarrassed to ask questions in class, but now they could go back and watch it again. In fact, all online courses …	I do have a feeling that after this course is finished, it will be very helpful to me as a whole. Apart from clinical work, we actually need to know about the whole medical industry and the medical system.	If there is no live class, the course on Superstar may be a little insufficient for me. Some parts are too simple, or expansion is not enough. I don't encounter any difficulties about this course, because in fact, if there is any problem, I will definitely reflect and communicate with the teacher at the first time, and the teacher's reply is quite timely, so there is no problem. Basically, we hav…
P7	I feel that the teacher's discussion in class is more impressive. In addition to daily videos, maybe everyone will participate more in the topic discussion.	I think there is basically. Teachers' lectures are usually the key points. The emphasis should be on the theoretical part of the previous chapter 2, because it is more suitable for the exam. But I don't have my books at hand now, and I feel like I've forgotten all about them. But the teacher is not testing our ability to master knowledge, but giving us an insight into what you want to do clinical…	Yes, there is. But I think the atmosphere would be more intense at school. I think the teachers have brought them up all. Generally, the teacher will lecture some real information first, and then we will discuss the case. Everyone will express their opinions, and then the teacher will come back and summarize.	I think you're walking at an entrance on the road. You just know A is right and B is wrong. But now you have reason to tell him why A is right and why B is wrong. For example, the mother of a pregnant woman wanted her daughter to abort her child because she was worried about the risk of deformity, but the eugenics doctor advised the pregnant women to have a try. In other words, her family just di…	I think it's reasonable. I think the usual score can be higher. Because everyone who participates in the discussion will actually have a better effect, nothing worse than paper. It's fair for those who do well in class.	The effect is similar. We basically have discussions now.	Clinical experiments, as well as animal experiments, should conform to ethical requirements, which is the most practical. And some communication with family members.	I suggest that teachers use DingTalk would be more stable, and it can be played back. The Tencent meeting used by the teacher now cannot be played back.
P8	It should be that there are more case discussions in this course compared with other short videos. The videos of other courses are just typing things from the textbook on powerpoint, and then read in front of the powerpoint in the video. Then the videos of this focus on the knowledge that is not in the lecture book, and more case analysis will be conducted. Those previous chapters with role-playi…	I think so, but the after-school exercises in small chapters are repeated with some after-school exercises in big chapters, and there are quite a lot of repetitions. I didn't feel it reflected the important and difficult points. The emphasis should be on the previous principles. Because they run through the later doctor-patient management, In fact, these principles are reflected in the later chap…	Yes. Basically, in every class, whenever there is a case analysis, the teacher always asks us to express our opinions, and will put forward some opinions and suggestions of his own according to our opinions. It promotes (student-teacher )interaction. In fact, sometimes when I hear about that case, I explode not without reason, or there are some questions at the moment. If we are asked to give our…	I think there is. What impressed me more was the class on the principle of patient autonomy. The mother was a Christian and was not allowed to take blood transfusion. Then, when she was in a car accident with her daughter, she prevented the doctor from giving blood transfusion. In another case, a poor cancer patient had a free operation, but he couldn't afford the follow-up expenses and results. …	I think it's reasonable. Because there are some important points in medical ethics that we need to remember, and then we can test them by examination. More should be the analytical thinking ability, which is reflected in 40% of the continuous assessment, including the final case presentation. I think it is quite reasonable.	Usually, for the sake of continuity of knowledge, the teacher will tell us if we has any questions, and then ask him after this part of his explanation, or ask him after class. But in fact, some students, such as me, won't go to ask the teacher after class, and then there may be some questions that can't be answered. Under this mode now, the teacher can't see me beacause we are online. So I will …	I think it's ok. The usual cases, as well as the teacher's usual explanation of knowledge, convey some I think is enough. Maybe there will be a better perspective on things in the future. As the teacher said, we have to think about problems from multi-angle.When we may think about problems in the future, or face some problems of patients, there will be a better way to think from a better angle, a…	I don't think there is any problem. I think the biggest problem is that there is no need to repeat small chapters with big ones.
P9	I prefer case discussions. During the case discussion, you have to think about problems from the perspective of ethics, then... and then discuss with the group of classmates. In this way, you will deepen the impression of knowledge in this area. Then...You look at the problem from this angle, and others[other classmates] look at it from another angle, and this problem will become three-dimensiona…	The order of our classes at that time generally taught some basic theoretical knowledge first, and then the later theories were divided into different sections, such as public health and reproductive ethics. This is a fairly common learning system. The principles to be followed mentioned in the following sections are actually somewhat repetitive with those mentioned in the previous general introd…	I think the teacher is working hard to do these things, but everyone's participation may not be very high. For example, he gave a case, and then he would ask about our thoughts. After one or two classmates had answered, he would also ask if anyone else had a different point of view, but not many classmates participated. Because at home, classmates will be more relaxed than in class, and they may …	There must be. For example, in one case, when a believer went to the hospital for rescue, he would die if he did not receive blood transfusions, but he would not accept blood from other people. During the class, the teacher said to respect the patient's beliefs, if he really insisted. If I hadn't studied ethics in the first place, I'd still give him a blood transfusion, probably because of the sa…	For example,performance in class , some students may be more active and speak more in class, so their scores in this part will be higher than others. But other students also have their own ideas, but they may not want to say it under such circumstances. It is true that the teacher will stop for a long time to ask if there are other students who have other opinions, but no more students stand up a…	In the past, classroom teaching had to be taught on time, and we still have quite a few classes now, almost every day from morning to night. Then, if it is arranged like this now, the live class and meeting class are arranged in the evening, you can watch the video of the course at any time the day before. In this way, the flexibility of the schedule will be higher. Personally, I think face-to-fa…	Yes, because I have been suffering from ailments recently, I feel that the doctors in the hospital may be too fierce. If the full score is 100, I feel that the doctor has a score of 60. I hope they can achieve a score of 80. I like to have a relatively good doctor-patient communication. I feel that I have too little communication with the current doctors. The doctor didn't tell me the side effect…	I think ethics is actually much better than other classes, because other classes don't necessarily have the form of live classes. At the beginning of the class, the teacher also said that this class mainly teaches us to think about problems from an ethical point of view, such as the case given by the teacher in class. In fact, I think this is indeed a way for us to exercise our ability to think f…
P10	I think it's pretty good. I think the most impressive is the melodrama recorded by undergraduates, because it intuitively reflects the scenes like medical-alarm scene.	Yes. Because I think the teacher's speech is quite prominent. For example, the second chapter of deontology is obviously the key point.	Yes.I think there is. I feel that some students are still embarrassed to speak. Maybe the surrounding environment is noisy. I think the discussion in the meeting class may be better. Even so, the teacher has always encouraged the students to actively speak in class. I find it useful. Communication can lead to a collision of ideas and better ideas. As it is discussed online, this effect may not be…	The most impressive thing should be the case analysis of the group. Several people cooperated to analyze the case, and then used some ethical viewpoints and their own ideas to describe.	I think it is quite reasonable, because the grade depends not only on the final exam, but also on the usual performance. Some students will suddenly work hard until the end of the term.	I think that it is difficult for students to absorb it simply by relying on teachers to teach. During this process, students should still express their opinions more, such as the ethics course is very good, because this can not only deepen the memory, but also promote the development of their own thinking.	At least it cultivates our spirit of caring for others. Specifically, for example, it is more common for the family members to never decide to undergo surgery, and whether the patient himself wants to undergo surgery.	Students will appear to be a little more lazy at home, but everything else is fine. The overall feeling is not comparable to the state of them in school. I feel that students may not review at home, but at school they will review more often.
P11	I feel that the cases are really novel and targeted. The dilemma of organ transplantation, for example, led to profound reflection, as well as the trolley problem, which is helpful with learning to think critically.	Teaching is definitely organised. It is gradually progressive according to the difficulty of each chapter and fully explained. There are also some sitcoms in the teaching video, which is a good way. The teacher's PPT will mark the important and difficult tips, in addition, we have a syllabus for the content that the teacher focuses on in the video.	In the live class, the teacher asks some questions and encourages students to answer and to express their opinions. We all have done it, and some students may rely on this case to present another similar one, and then ask questions to the teacher, which is actually good. Of course, this form can promote interaction, but after all, this form of class is relatively special, and the effect is defini…	I think there is still a big improvement. For example, in the case of He Jiankui's gene editing in China, before learning ethics, I may think more about the scientist level, and after learning ethics, I will analyze it from the level of parents and children. Another example is the last question in the exam. A mother insisted on giving birth to her second son prematurely in order to save her eldes…	This approach fits most learning styles and is probably reasonable.With marks given for daily activities, maybe students will be more active in the preparation and in-class performance, and the pressure on the final exam may not be so great. I think the usual grades can be accounted for a little less, and the final paper grades can be accounted for a little more.Some students may be more introver…	In the past, in the offline class, students may not understand some of the problems during the process in the meeting class. If it is an online class, after all, there are videos and records, which are convenient for us to review. This method is also more reasonable for some students’ time arrangement, and it is not necessary to study at a specific stage. In fact, what I am more looking forward t…	I think it is possible, after all, this course is medical ethics, and it teaches students how to analyze whether things conform to moral norms and whether they are reasonable more objectively and comprehensively. There is a documentary called "The Gate of Life". Before taking this course, I was thinking more from the patient's side, and felt that it was not very optimistic. After that, I may be t…	In terms of cases, we can choose more cases that may be more controversial in contemporary society. Maybe if we start from these, it may be more helpful for our younger students to study in the future.
P12	I think it's better to combine the cases taught by the teacher in the MOOC(Massive Open Online Courses) with the actual situation.	Yes, because it has many modules, including doctor-patient relationship ethics, medical frontier ethics. On the Chaoxingerya, it is also taught in modules. Each part starts with the general theory, then talks about several basic principles, and then divides it into some sub-modules. I think it should be quite beneficial. Regarding the difficulties of teaching content, what the teacher mentioned i…	Yes, the teacher will interact with us during the live class and ask us to talk about our views on the case. I think there is still a way for students to participate in commenting on the case. Because the teacher mainly gave us a general direction, and then let us take the initiative to answer questions about knowledge points. I think this method will definitely promote interaction, but the premi…	There must be, after all, after studying for a semester, I can have a basic impression of some of the more important basic ethical principles, and then I will have a more systematic understanding of the future clinical practice process. Because after all, there is no immersive experience, only through the form of cases. What impressed me most was the group paper that the teacher asked us to do. T…	I think it is quite reasonable. After all, learning requires a process, so it is reasonable to have a certain proportion of procedural learning. After all, online self-study still requires us to have a certain degree of consciousness, so it is more important to take a certain percentage of the grades through different forms, not only the final exam, but also through the arrangement of some ordina…	I think this may depend on the specific course. For example, this course focuses on the combination of cases, but some basic medical courses, such as anatomy and physiology, may not be well integrated with clinical practice. Like medical diagnostics and medical ethics, we still need teachers to explain some key cases and help us analyze some more complicated areas. This method is still relatively…	I think it is definitely possible, because medical ethics itself must be people-oriented, and the teacher has said it well in the general remarks. I think the study of this course can provide more important theoretical support for the treatment of some clinical ethical issues in the future, and it is also an important means to tell us how to better solve people's problems clinically. What I have …	In live classes, sometimes students do not see the news, because the news was announced the night before, and then not notified again the next day, so that students forget about it and miss half an hour of the class . I think it will be a bit rushed to have a live class the next day and the news was announced the night before. There are no other suggestions. I think this teaching model of medical…
P13	I think the video is very well done. The basic knowledge points are covered, and the lectures are relatively concise. If I understand all of these thoroughly, there will be no problems in the general exam. The novel aspect of this class is that basically every class is conducted in the form of case discussion. The previous classes basically taught theoretical knowledge, and there is no such form.	I think there is. The whole course starts from the first ethical principles and then is precise to all aspects of ethics. In this way, I think the whole framework should be able to be grasped. Regarding the difficult points of knowledge, I don't seem to feel much. But for the key points, I think the basic principles and basic viewpoints of ethics taught in the first few lessons are the most impor…	Questions are often asked during class. Usually students are not involved in the case explanation during the meeting class, but our last class was a group case discussion with everyone participating. The teacher will interact with the students in class, ask some questions, and then continue to explain. This method will make students learn faster, and it will definitely be better than simply liste…	In fact, it is basically to see whether your three fundamental values are right or wrong, Even if you have not learned ethics, you can basically judge whether it is right or wrong. However, after learning ethics, you will master these basic principles and treat the problem in a more systematic way, instead of just saying whatever comes to mind like those who have divergent thinking before.For exa…	I think it's reasonable. Although the final exam is certainly very important, but I think the usual study is more important. In fact, we usually review the basic knowledge in many exams and then deal with it, but the thinking and understanding of this course will be more fruitful in ordinary times, I think so.	It is because of the regular scores, we will be a little more serious at regular learning, Otherwise, many people may just review during the final exam.	I think it's ok. This course is to guide us to think about some ethical conflicts in medical treatment. Usually, we seldom pay attention to this kind of problems. Having this opportunity to learn this knowledge is of great help to the improvement of personal quality. Although you won't feel much promotion for a while, its influence on you will be reflected in all aspects. For example, in the futu…	Except that sometimes the network may get a little stuck or something, there is nothing else. Some people prefer the form of online class, feeling that they will concentrate more. Because if you study at home, there may be all kinds of distractions, and it is easy to get distracted. It is suggested that this case-centered way of explanation can be maintained in each class. I think this is quite g…
P14	I think the materials of Ethics are completely given to us, and then it is more convenient for us to review, while some subjects just provide powerpoint or some knowledge points.	I think it is well organized. First of all, the teacher has developed the syllabus, according to which we can study the required knowledge points. Secondly, the teacher's teaching video has been posted on the platform and we can watch it. The last and most important point is that the teacher interacts with the students during the class, including answering the questions and talking to students.I …	Yes, there's a lot of discussion, because everybody wants to speak up. The interaction between teachers and students does exist because we keep discussing all the time. We would discuss some ethical issues in our online study group with each other. We discuss anonymously in the group, so we often ask,discuss, consult the teacher and so on. I think the teacher has a good habit that he would allow …	I think my ability to analyze with actual cases has improved a lot especially. For example, our group has worked on a project on the ethical issues of clone sheep. At that time we students made a discussion in private, and then made a PPT. In this way we made the project easier to understand. There is a lot of ethical knowledge, and if the interpretation was all about boring theory, we would not …	First of all, we learn on the Internet and take the final exam on the Internet now, and I think we should pay more attention to our daily study at this time. I think it is a good thing to focus on usual performance, which the teacher could see. In fact, it seems that every subject this year has increased the weight of usual score. In addition, Medical Ethics pays more attention to ordinary discus…	It is not so easy to find information on the traditional classroom teaching, because everyone answers directly and ask questions according to his own knowledge, you couldn't be so quick, while nowadays we can copy and paste on the network and get answers immediately through Baidu. Besides, some doubts can get feedback in the curriculum. But there is one thing that is not good. An online class is …	I think ethics is related to health law. The more legal and ethical knowledge you have, the more useful it will be in the future. There are some realistic scene description discussed in our study groups. For example, when a pregnant woman wants to have a Caesarean section, but the family members do not allow, who should be the one that the doctors listen to? And whether to take umbilical cord blo…	Students cannot systematically complete their questions when they ask questions, or they are easy to be interrupted by students. There's also an issue of self-discipline, because some students just fall asleep during the online class and wake up to find the class has finished, while this situation can not appear in reality.I think if it's all online, it's not as intuitive as offline. And when som…
P15	Because many courses are teaching online in this semester. Compared with other courses, Medical Ethics has a different aspect from others in the learning process. In fact, there are many things(knowledge) that are not found in textbooks, and there are a lot of expansion. I think this kind of expansion is necessary for the ancillary courses. If you just read books, it's too conceptual, and you don…	Yes, I think it's all very organized.I seem to remember that the content of the first and second chapters is partially theoretical, and each of the following ones is similar to the specialty and small topics.After learning and comprehending the content of the first two chapters, and then applying it to each of the subsequent sub-disciplines, I feel that it is very organized.In fact, I don't think…	Yes, the teacher would ask some questions in class, and I am not the kind of person who dares to speak in class, but I look at the participation of other students, and then I follow the teacher's thinking and I think the degree of participation is quite high.Teachers usually show us cases first, and then let students speak freely. In fact, we can also see the viewpoints of different students,thei…	I have seen dramas similar to the theme of doctors in the past, but after taking an ethics class, you will think more in the process of watching, in the reality, what would you do if you are the character, does the final character treat patients with the ethical requirements I think should be kept?so that some points will come to mind from time to time in my own life.For example, there was a case…	I think it's reasonable. After I went to college, almost every course was evaluated in this way. I know that I am an introvert, and I will definitely not get a lot of points in the class performance speech, so I have to bring my superiority into full play , for example, I will work hard to write the course paper, and then be more serious when discussing, hoping to make up for this piece of score.…	Traditional classroom teaching are not like this course, because there are videos that can be based on their own habits, such as the speed of note-taking ，so it can match the video which can be pulled back and forth as you needed.But the traditional class may not be heard clearly after the teacher has finished speaking, and sometimes several students have not heard clearly, then this knowledge po…	I may not have felt that ethics is so important before, probably because I did not go to the clinic, and after this course, I found that it is actually very meticulous, it penetrates into all aspects, the different judgments made by doctors in the face of patients, there may be an element of ethics, but if a doctor only rely on their own moral judgment, there is actually a certain loophole, so af…	I am quite accustomed to this model, which is with higher freedom.As long as I am self-conscious, in fact, I think the knowledge I have mastered is similar to the offline class, and I think there is no difference. I think a theory is three-dimensional when there are abundant cases to tell, and I personally prefer the analysis of cases.
P16	I saw the online video, I saw the case that has been co-produced by students and teachers in previous years, and I thought it was interesting. I think the difference from other courses is that the knowledge points in the videos are quite detailed, and the teacher specializes in analyzing difficult cases in class. The content of other courses is more repetitive than that of video... similar conten…	The short video of the knowledge point for the statement of the case, coupled with an in-depth analysis of the case by the teacher's live class, complements each other. I think the focus should be on the basic principles and categories of ethics in the second chapter, which is equivalent to the entire framework of ethics, and then in the specific explanations later, each of them is based on the p…	Yes. Because the teacher talks about the key points through cases, it is necessary for everyone to participate in the discussion and express their views. Yes. When the teacher is speaking, if the students have problems or ideas, they can speak directly or type, so they can discuss in the same time. Of course there is, and it will obviously be much better than other classes, because the hardest pa…	Definitely, I think, especially the logical relationship area(great progress has been made).In the past, I would look at things arbitrarily and only from one side. Now I have improved my logic and know how to analyze things. This is a significant progress.I remember the case of the Yulin maternity, which I heard about a long time ago when it just happened. At that time, I just felt that the hospi…	I don't think it's possible to fully reflect it yet,because I think this proportion is normal, usual scores divided into so many modules is also very good. However, I have noticed that there are only two or three students in each class who speak more frequently. And then most of the other students only spoke once or twice, or more often not at all. However, I think there were actually many who li…	In fact, the speech problem I just mentioned can be improved by blended teaching to a certain extent. If I am in the traditional class, I may not be able to speak at all, because I am too introverted. But I sometimes can muster courage to speak in this form online. Because of the online class, everyone is speaking , so you can speak too. In a traditional class, people are looking at you, but sitt…	This topic is too broad, I am not good to talk about, but I remember when I was making a report, at the end of the conclusion, I said,If you really study ethics, you will understand that you have to respect the rights of patients, including those principles, and you will not have to deal with it, but you will avoid a lot of conflicts after learning them. The truth is that of all the university co…	Because the teaching time is flexible, sometimes you just get the time wrong. I remember sometimes it was morning and sometimes it was evening. If we had noticed, we would have avoided it. But compared with the fixed course schedule we used to have, we would certainly have the problem of not remembering the course time, because it is relatively temporary notice.
P17	I think the teacher speaks clearly in the video and is very comfortable to listen to. Then, there are many cases in each class. We are more interested in the case, which makes us more interested in listening to his class.	If you watch the video alone, you still don't feel like you have a holistic feeling. Then after listening to the teacher's series of lectures, there is a more overall understanding.I don't think there are enough test questions. I usually want to find some questions to answer, to test the effect after learning, but it is more difficult to find, I usually look at those existing.There are some probl…	The teacher often let us open the wheat by ourselves, and any questions can be raised to discuss, and the teacher will also give us answers in time.It helps. If it is a traditional class, students may not answer and ask questions so enthusiastically. If you're online, maybe people are more willing to ask questions.I think our group paper discussion at the end was quite facilitated. Before we thou…	Yes,if there are some ethical conflicts now, I will know how to do is more reasonable, legal. For example, at the beginning, I thought that I could not take any responsibility if the baby was not born.But after studying, I learned that if the fetus has been formed, it cannot be aborted at will. I might have thought that I would be inclined to help the mother to have an abortion according to her n…	I think the learning platform maybe not necessarily reflect the learning ability of students, sometimes some people brush it up. I suggested that the platform could add a little more practice, which would be more convincing.	In traditional classroom teaching, sometimes you can't find a teacher to ask if you have a problem, especially in college.If it is online, there is usually a group or live class to discuss with the teacher, so I think it will be more helpful.	I'm sure it will.In fact, values are also combined from small knowledge points. Just like my view of some conflicts at the beginning, it is different after learning the class. I may be more comfortable with some disputes in the clinic, or think more. I often think about our healthcare system or whether our medical practices are in the interest of patients.	I don't have textbooks. Probably because I feel that ethics is more inclined to the type of thinking, it is not until the middle of the semester to start the class, and I began to buy books at the beginning of the semester, so I did not buy them again during the study.I watched all those videos two days ago because I enjoyed watching them, but I only watched them once, there were no books to read…
P18	What impressed me very deeply was that Ethics could have a particularly large number of cases, and these cases could particularly arouse some thinking from themselves.	I think it can still reflect the key and difficult point, because I remember a teacher said textbooks in the second chapter is the key, video is more, I remember the chapter looks difficult, also will let me spend more time to think behind such as artificial insemination clinical medical technology of public health in these cases, I think is not the key, and is relatively easy to understand. So i…	Yes. Because most of the students may slack off during the live class and then these students who have listened carefully may feel bored without participating, and they will hang over there later and may not listen. But asking questions in this kind of discussion that we can all participate in will allow students to go deeper into the course and have a deeper understanding of the case. Student-ce…	After taking the class, I felt that I knew better how to protect myself. Some patients strongly requested surgery, but it did not meet the surgical indications. I might have thought it was ok to do it before. I feel inspired is pretty big to me, because I was finished finals just met an aunt asked me the problem of body donation, asked me about my opinion, because her mother want to do donation, …	I think the proportion of assessment is good, that is, we need to interact more and finish the platform homework, especially many students cram at the end of the term. However, for the training of medical ethics, which is more inclined to thinking, I think it is better to have a larger proportion of assessment, which can better reflect the actual learning process of students.	For example, cramming at the end of the term, or wandering in class, or not easily participating in the course process, our current round of teaching has made some improvements to the above problems. And if you interact with classmates, the original curriculum groups make you feel very interesting. I also think that this is very good.	I think there are . For example, as I mentioned before, I feel that my thinking will not be as rigid as before. After taking this course, I feel that I will be more proficient in clinical communication with patients.	Online development depends on students' self-discipline. If there will be both online class video and offline class, the effect may be much better than we all online
P19	Some online video in other classes are not taken by our own teachers, and this online class is taken by our own teachers, which is more targeted. Because in terms of exam preparation, if it is the content taught by teachers from other schools, you won't be able to determine whether it is the key knowledge points to be mastered in our school. Moreover, our teachers' online video lectures and live …	I think it's fine. In fact, I think the time is relatively short, there must be some places to focus on. I think it's quite clear that the first ethical principles should be the focus, and then things like patient voluntary should be the difficult ones, because it can be combined with a lot of clinical examples.	I think it is more obvious in the live class, analyzing some cases with us, which will lead us to think about such a process. In fact, the teacher encouraged us, but there were not many people spoke actually, but even though we did not speak, we would think in our own mind first, and finally compared to the opinions put forward by the teacher. Interactive is helpful . Because the video class may …	Critical reflection may be more obvious to me, because I am about to go to clinical probation, and I may encounter some situations mentioned in class. I may be suddenly alert, and then I can communicate with patients in a more reasonable way. In terms of ethical analysis ability, I think it may be too professional, and we may not be able to do it after a semester of courses, but we can at least k…	I think it's very good, because the final exam will inevitably sometimes have abnormal performance, and it can be more objective to combine it normally.	It might make some people who are not so afraid to speak up, because there is still a relative anonymity online, after all, the teachers can only see your name. And then because you haven't been to class, you would feel that you haven't learned anything, and you will value some of these online resources posted by your teacher. If it is taught in school, online resources will be less valued relati…	OK. In the future clinical learning, I may have a deeper understanding and deal with the doctor-patient relationship with patients in a more scientific way. Then I also know that there is such an organization as the Ethics Committee. Sometimes I can also consult and seek help.	After learning the knowledge points, there is a live class, some questions can be timely answered.
P20	It seems to be similar to the module content of other subjects. The case may seem a little novel.	I think so. In the PPT given by the teacher, there will be a detailed mark out which are the key points to master. He would also say before the class what to know, what to be familiar with, what to know, these are already distinguished. It is the public health capacity that is more difficult to make decisions because it is more theoretical and targeted at the macro level, especially considering t…	Yes. Communication between students and teachers should be facilitated, but only by a few students who speak up. We used to do group case studies, and we would build our own group discussions. I think the teacher generally provides us with a way of thinking in class, and then asks us more about our thinking about those questions, because he often asks us what do we think, so I think if we listen …	I feel that I did not know how to think about many problems before, but after the class, I will have different views and ideas according to some basic views and principles. As for the principle of patient autonomy, I might have thought that the principle of patient autonomy was to follow the patient's own ideas, but later I know that in China, family members' opinions are more often solicited.	Ok. Because this course is mainly about learning the way of thinking, sometimes the things in the test may not be so flexible, and the test scores may not necessarily reflect the learning effect. It is better if it is a case, but some knowledge may be more rigid.	I always like online teaching, because I can arrange my own time, and then I can read some knowledge points again and again. Sometimes, if I follow the pace of the teacher's class, the teacher may pass the point soon, but I may have to pause, and then think and memorize.	What should be important in medical ethics is the way in which these questions are thought about. I think it will give me a deeper understanding of many aspects of clinical treatment or doctor-patient relationship. For example, if a husband and wife see a doctor and there is AIDS, I have never thought about how to deal with this situation before, but in the learning process I know to protect the …	In my opinion, what is more difficult is the case role playing part in the online course video. In fact, I can hardly hear what they are saying clearly. The sound in the video may not be very good, sometimes it is very loud, sometimes it is very low, which may affect one of our learning process. In addition, I feel that the textbook is not used very much, and the content of the class does not fit…
